# Supplementary material for: HIV Tat‐Stimulated Microglial Extracellular Vesicles Are Enriched for Ferroptosis Mediators: Role of Dysregulated Autophagy
Source: J Extracell Biol. 2026 Jun 11;5(6):e70153. doi: 10.1002/jex2.70153 (PMC13257887; doi:10.1002/jex2.70153)
Supplement: Supplementary file 11 — Supporting Information: jex270153‐sup‐0011‐SuppMat.xls [file JEX2-5-e70153-s010.xls]

## Sheet: Sheet0
DH117	Dilution	[EV]	CD63 MFI	CD11B MFI	FTH1 MFI
	0	9600	341	551	1189
	1	5200	288	567	1197
	2	3000	243	555	1175
	3	950	210	544	1135
	4	200	210	553	1167
DH125	Dilution	[EV]
	0	14500	257	518	1269
	1	7900	229	567	1197
	2	3933	201	486	1047
	3	900	187	474	1135
	4	373	178	465	991
DH133	Dilution	[EV]
	0	1260	1158	567	1141
	1	700	1138	573	1151
	2	339	1135	580	1162
	3	142	1117	580	1181
	4	67	1135	567	1186
DW86	Dilution	[EV]
	0	12358	360	533	1540
	1	6600	304	546	1529
	2	3379	250	558	1529
	3	1516	228	579	1415
	4	712	222	573	1462
DW95	Dilution	[EV]
	0	1000	329	464	1504
	1	480	290	461	1386
	2	367	266	443	1162
	3	153	254	431	1127
	4	53	246	433	1117
DW121	Dilution	[EV]
	0	4256	721	537	976
	1	2200	687	543	960
	2	1259	666	538	928
	3	589	648	525	905
	4	222	651	527	907
